# Supplementary material for: Gait Initiation Impairment in Patients with Parkinson’s Disease and Freezing of Gait
Source: Bioengineering (Basel). 2022 Nov 2;9(11):639. doi: 10.3390/bioengineering9110639 (PMC9687939; doi:10.3390/bioengineering9110639)
Supplement: Supplementary file 1 [file bioengineering-09-00639-s001.zip]

Archive with 1 entries (1 files):
- bioengineering-1966562-supplementary.pdf
